# Supplementary material for: Vascularization of Patient-Derived Tumoroid from Non-Small-Cell Lung Cancer and Its Microenvironment
Source: Biomedicines. 2022 May 10;10(5):1103. doi: 10.3390/biomedicines10051103 (PMC9138465; doi:10.3390/biomedicines10051103)
Supplement: Supplementary file 1 [file biomedicines-10-01103-s001.zip]

Archive with 1 entries (1 files):
- biomedicines-1684431-supplementary.pdf
